# Supplementary material for: Ant's Nest as a microenvironment: Distinct Mucoromycota (Fungi) community of the red wood ants' (Formica polyctena) mounds
Source: Ecol Evol. 2024 Oct 9;14(10):e70333. doi: 10.1002/ece3.70333 (PMC11461907; doi:10.1002/ece3.70333)
Supplement: Supplementary file 1 — Table A. Study sites metadata. [file ECE3-14-e70333-s001.xlsx]

## Sheet: Table A_Study sites metadata
Site Id	Latitude	Longitude	Country	Forest type	Mound diameter	Mound height
1	52.1048	20.8745	Poland	~110 years old pine forest	135 cm	35 cm
2	52.3576	20.9635	Poland	~80 years old pine forest	125 cm	45 cm
3	51.9856	20.9008	Poland	~45 years old pine forest	125 cm	30 cm
4	52.2913	21.1655	Poland	~50 years old pine forest	143 cm	40 cm
