# Supplementary material for: Ant's Nest as a microenvironment: Distinct Mucoromycota (Fungi) community of the red wood ants' (Formica polyctena) mounds
Source: Ecol Evol. 2024 Oct 9;14(10):e70333. doi: 10.1002/ece3.70333 (PMC11461907; doi:10.1002/ece3.70333)
Supplement: Supplementary file 2 — Table B. Number of fungal CFUs isolated from samples. [file ECE3-14-e70333-s004.xlsx]

## Sheet: Arkusz1
Sample	Site	Substrate	Season	Number of all fungal cfu	Unindentifed	Number of Mucoromycota cfu	Number of non-Mucoromycota cfu	Number of identified Mucoromycota taxa
1JG	1	forest litter	autumn	93	1	12	80	4
2JG	2	forest litter	autumn	144	0	40	104	6
3JG	3	forest litter	autumn	166	0	30	136	3
4JG	4	forest litter	autumn	138	1	12	125	5
1JS	1	moud interior	autumn	266	8	92	166	8
2JS	2	moud interior	autumn	155	2	45	108	8
3JS	3	moud interior	autumn	213	0	44	169	5
4JS	4	moud interior	autumn	246	1	67	178	7
1JP	1	moud surface	autumn	155	2	39	114	5
2JP	2	moud surface	autumn	126	3	28	95	7
3JP	3	moud surface	autumn	170	1	35	134	4
4JP	4	moud surface	autumn	243	0	64	179	8
1LG	1	forest litter	summer	252	5	102	145	6
2LG	2	forest litter	summer	258	0	121	137	11
3LG	3	forest litter	summer	118	4	66	48	7
4LG	4	forest litter	summer	263	9	106	148	8
1LS	1	moud interior	summer	327	0	34	293	3
2LS	2	moud interior	summer	182	5	46	131	7
3LS	3	moud interior	summer	247	3	26	218	6
4LS	4	moud interior	summer	282	3	61	218	8
1LP	1	moud surface	summer	125	5	40	80	7
2LP	2	moud surface	summer	141	1	37	103	10
3LP	3	moud surface	summer	112	1	17	94	7
4LP	4	moud surface	summer	378	11	137	230	11
Total	all	all	all	4800	66	1301	3433	23
