# Supplementary material for: Ant's Nest as a microenvironment: Distinct Mucoromycota (Fungi) community of the red wood ants' (Formica polyctena) mounds
Source: Ecol Evol. 2024 Oct 9;14(10):e70333. doi: 10.1002/ece3.70333 (PMC11461907; doi:10.1002/ece3.70333)
Supplement: Supplementary file 3 — Table C. List of representative strains. [file ECE3-14-e70333-s003.xlsx]

## Sheet: Table B_Representative strains
Strain_Id	Specimen-Voucher	GenBank_ID	DNA barcode	Organism	Isolation source	Habitat	Country	Region	Latitude	Longitude	Collection-Date
1JP2M1	WA0000111268	MZ642317	ITS	Entomortierella lignicola	mound surface of Formica polyctena	pine forest	Poland	Masovian Voivodeship	52.1048	20.8745	05.10.2020
1JP6M1	WA0000111269	MZ642318	ITS	Entomortierella lignicola	mound surface of Formica polyctena	pine forest	Poland	Masovian Voivodeship	52.1048	20.8745	05.10.2020
1JS10M1	WA0000111270	MZ642319	ITS	Linnemannia gamsiii	mound interior of Formica polyctena	pine forest	Poland	Masovian Voivodeship	52.1048	20.8745	05.10.2020
1JS1M3	WA0000111272	MZ642320	ITS	Entomortierella lignicola	mound interior of Formica polyctena	pine forest	Poland	Masovian Voivodeship	52.1048	20.8745	05.10.2020
1JS1M4	WA0000111273	MZ642321	ITS	Entomortierella lignicola	mound interior of Formica polyctena	pine forest	Poland	Masovian Voivodeship	52.1048	20.8745	05.10.2020
1JS5M2	WA0000111276	MZ642323	ITS	Entomortierella lignicola	mound interior of Formica polyctena	pine forest	Poland	Masovian Voivodeship	52.1048	20.8745	05.10.2020
1JS8M1	WA0000111277	MZ642324	ITS	Entomortierella lignicola	mound interior of Formica polyctena	pine forest	Poland	Masovian Voivodeship	52.1048	20.8745	05.10.2020
1JS9M3	WA0000111278	MZ642325	ITS	Entomortierella lignicola	mound interior of Formica polyctena	pine forest	Poland	Masovian Voivodeship	52.1048	20.8745	05.10.2020
1LP2M2	WA0000111279	MZ642326	ITS	Entomortierella lignicola	mound surface of Formica polyctena	pine forest	Poland	Masovian Voivodeship	52.1048	20.8745	22.08.2020
1LP3M2	WA0000111280	MZ642327	ITS	Entomortierella lignicola	mound surface of Formica polyctena	pine forest	Poland	Masovian Voivodeship	52.1048	20.8745	22.08.2020
1LP4M1	WA0000111281	MZ642328	ITS	Entomortierella lignicola	mound surface of Formica polyctena	pine forest	Poland	Masovian Voivodeship	52.1048	20.8745	22.08.2020
1LP8M1	WA0000111282	MZ642329	ITS	Entomortierella lignicola	mound surface of Formica polyctena	pine forest	Poland	Masovian Voivodeship	52.1048	20.8745	22.08.2020
1LS2M1	WA0000111283	MZ642330	ITS	Entomortierella lignicola	mound interior of Formica polyctena	pine forest	Poland	Masovian Voivodeship	52.1048	20.8745	22.08.2020
2JG1M1	WA0000111285	MZ642332	ITS	Mortierella alpina	forest litter	pine forest	Poland	Masovian Voivodeship	52.3576	20.9635	05.10.2020
2JG4M1	WA0000111286	MZ642333	ITS	Mortierella rishikesha	forest litter	pine forest	Poland	Masovian Voivodeship	52.3576	20.9635	05.10.2020
2JG5M1	WA0000111287	MZ642334	ITS	Podila verticillata-humilis clade	forest litter	pine forest	Poland	Masovian Voivodeship	52.3576	20.9635	05.10.2020
2JP2M1	WA0000111288	MZ642335	ITS	Entomortierella lignicola	mound surface of Formica polyctena	pine forest	Poland	Masovian Voivodeship	52.3576	20.9635	05.10.2020
2JS1M4	WA0000111289	MZ642336	ITS	Entomortierella lignicola	mound interior of Formica polyctena	pine forest	Poland	Masovian Voivodeship	52.3576	20.9635	05.10.2020
2JS3M1	WA0000111290	MZ642337	ITS	Entomortierella lignicola	mound interior of Formica polyctena	pine forest	Poland	Masovian Voivodeship	52.3576	20.9635	05.10.2020
2LG2M1	WA0000111291	MZ642338	ITS	Mortierella rishikesha	forest litter	pine forest	Poland	Masovian Voivodeship	52.3576	20.9635	22.08.2020
2LG6M1	WA0000111292	MZ642339	ITS	Linnemannia gamsii	forest litter	pine forest	Poland	Masovian Voivodeship	52.3576	20.9635	22.08.2020
2LG7M1	WA0000111293	MZ642340	ITS	Mortierella rishikesha	forest litter	pine forest	Poland	Masovian Voivodeship	52.3576	20.9635	22.08.2020
2LP1M1	WA0000111294	MZ642341	ITS	Entomortierella lignicola	mound surface of Formica polyctena	pine forest	Poland	Masovian Voivodeship	52.3576	20.9635	22.08.2020
2LP3M1	WA0000111295	MZ642342	ITS	Entomortierella lignicola	mound surface of Formica polyctena	pine forest	Poland	Masovian Voivodeship	52.3576	20.9635	22.08.2020
2LS4M1	WA0000111296	MZ642343	ITS	Entomortierella lignicola	mound interior of Formica polyctena	pine forest	Poland	Masovian Voivodeship	52.3576	20.9635	22.08.2020
2LS5M2	WA0000111297	MZ642344	ITS	Linnemannia hyalina	mound interior of Formica polyctena	pine forest	Poland	Masovian Voivodeship	52.3576	20.9635	22.08.2020
2LS8M1	WA0000111298	MZ642345	ITS	Entomortierella lignicola	mound interior of Formica polyctena	pine forest	Poland	Masovian Voivodeship	52.3576	20.9635	22.08.2020
1JS1M2	WA0000165891	PP395689	ITS	Entomortierella lignicola	mound interior of Formica polyctena	pine forest	Poland	Masovian Voivodeship	52.1048	20.8745	05.10.2020
1LG10M1	WA0000165895	PP395690	ITS	Podila verticillata-humilis clade	forest litter	pine forest	Poland	Masovian Voivodeship	52.1048	20.8745	22.08.2020
1LG6M2	WA0000165894	PP395691; PP396658	ITS, LSU	Mortierellaceae sp. 1	forest litter	pine forest	Poland	Masovian Voivodeship	52.1048	20.8745	22.08.2020
1LP1M1	WA0000165892	PP395692	ITS	Linnemannia hyalina	mound surface of Formica polyctena	pine forest	Poland	Masovian Voivodeship	52.1048	20.8745	22.08.2020
1LP9M1	WA0000165893	PP395693	ITS	Linnemannia hyalina	mound surface of Formica polyctena	pine forest	Poland	Masovian Voivodeship	52.1048	20.8745	22.08.2020
2JP2M2	WA0000165954	PP395694	ITS	Umbelopsis isabellina	mound surface of Formica polyctena	pine forest	Poland	Masovian Voivodeship	52.3576	20.9635	05.10.2020
2JP3M1	WA0000165994	PP395695	ITS	Umbelopsis sp.	mound surface of Formica polyctena	pine forest	Poland	Masovian Voivodeship	52.3576	20.9635	05.10.2020
2JS10M3	WA0000165897	PP395696	ITS	Entomortierella lignicola	mound interior of Formica polyctena	pine forest	Poland	Masovian Voivodeship	52.3576	20.9635	05.10.2020
2LP3M2	WA0000165898	PP395697	ITS	Entomortierella lignicola	mound surface of Formica polyctena	pine forest	Poland	Masovian Voivodeship	52.3576	20.9635	22.08.2020
2LP5M1	WA0000165899	PP395698	ITS	Mortierella zonata	mound surface of Formica polyctena	pine forest	Poland	Masovian Voivodeship	52.3576	20.9635	22.08.2020
2LS2M1	WA0000165900	PP395699	ITS	Entomortierella lignicola	mound interior of Formica polyctena	pine forest	Poland	Masovian Voivodeship	52.3576	20.9635	22.08.2020
2LS3M1	WA0000165961	PP395700	ITS	Umbelopsis vinacea	mound interior of Formica polyctena	pine forest	Poland	Masovian Voivodeship	52.3576	20.9635	22.08.2020
2LS5M1	WA0000165902	PP395701	ITS	Linnemannia amoeboidea	mound interior of Formica polyctena	pine forest	Poland	Masovian Voivodeship	52.3576	20.9635	22.08.2020
2LS7M1	WA0000165962	PP395702	ITS	Umbelopsis vinacea	mound interior of Formica polyctena	pine forest	Poland	Masovian Voivodeship	52.3576	20.9635	22.08.2020
3JP3M1	WA0000165904	PP395703	ITS	Entomortierella lignicola	mound surface of Formica polyctena	pine forest	Poland	Masovian Voivodeship	51.9856	20.9008	05.10.2020
3JP5M1	WA0000165905	PP395704	ITS	Entomortierella lignicola	mound surface of Formica polyctena	pine forest	Poland	Masovian Voivodeship	51.9856	20.9008	05.10.2020
3JP8M1	WA0000165906	PP395705	ITS	Entomortierella lignicola	mound surface of Formica polyctena	pine forest	Poland	Masovian Voivodeship	51.9856	20.9008	05.10.2020
3JS1M1	WA0000165907	PP395706	ITS	Entomortierella lignicola	mound interior of Formica polyctena	pine forest	Poland	Masovian Voivodeship	51.9856	20.9008	05.10.2020
3JS4M1	WA0000165909	PP395707	ITS	Entomortierella lignicola	mound interior of Formica polyctena	pine forest	Poland	Masovian Voivodeship	51.9856	20.9008	05.10.2020
3LG11M1	WA0000165914	PP395708	ITS	Podila verticillata-humilis clade	forest litter	pine forest	Poland	Masovian Voivodeship	51.9856	20.9008	22.08.2020
3LG2M1	WA0000165910	PP395709	ITS	Podila verticillata-humilis clade	forest litter	pine forest	Poland	Masovian Voivodeship	51.9856	20.9008	22.08.2020
3LG3M1	WA0000165911	PP395710	ITS	Mortierella pulchella	forest litter	pine forest	Poland	Masovian Voivodeship	51.9856	20.9008	22.08.2020
3LG8M1	WA0000165913	PP395711	ITS	Podila verticillata-humilis clade	forest litter	pine forest	Poland	Masovian Voivodeship	51.9856	20.9008	22.08.2020
3LP3M2	WA0000165917	PP395712	ITS	Podila verticillata-humilis clade	mound surface of Formica polyctena	pine forest	Poland	Masovian Voivodeship	51.9856	20.9008	22.08.2020
3LP4M1	WA0000165918	PP395713	ITS	Entomortierella lignicola	mound surface of Formica polyctena	pine forest	Poland	Masovian Voivodeship	51.9856	20.9008	22.08.2020
3LS12M1	WA0000165923	PP395714	ITS	Entomortierella lignicola	mound interior of Formica polyctena	pine forest	Poland	Masovian Voivodeship	51.9856	20.9008	22.08.2020
3LS2M1	WA0000165922	PP395715	ITS	Entomortierella lignicola	mound interior of Formica polyctena	pine forest	Poland	Masovian Voivodeship	51.9856	20.9008	22.08.2020
4JG13U1	WA0000165963	PP395716	ITS	Umbelopsis vinacea	forest litter	pine forest	Poland	Masovian Voivodeship	52.2913	21.1655	05.10.2020
4JP2M1	WA0000165924	PP395717	ITS	Entomortierella lignicola	mound surface of Formica polyctena	pine forest	Poland	Masovian Voivodeship	52.2913	21.1655	05.10.2020
4JP3M1	WA0000165925	PP395718	ITS	Entomortierella lignicola	mound surface of Formica polyctena	pine forest	Poland	Masovian Voivodeship	52.2913	21.1655	05.10.2020
4LG11M1	WA0000165938	PP395719	ITS	Gryganskiella sp. 1	forest litter	pine forest	Poland	Masovian Voivodeship	52.2913	21.1655	22.08.2020
4LG11M2	WA0000165939	PP395720	ITS	Podila verticillata-humilis clade	forest litter	pine forest	Poland	Masovian Voivodeship	52.2913	21.1655	22.08.2020
4LG11M3	WA0000165940	PP395721	ITS	Podila verticillata-humilis clade	forest litter	pine forest	Poland	Masovian Voivodeship	52.2913	21.1655	22.08.2020
4LG12M2	WA0000165942	PP395722	ITS	Podila verticillata-humilis clade	forest litter	pine forest	Poland	Masovian Voivodeship	52.2913	21.1655	22.08.2020
4LG1M1	WA0000165926	PP395723	ITS	Mortierella zonata	forest litter	pine forest	Poland	Masovian Voivodeship	52.2913	21.1655	22.08.2020
4LG1M4	WA0000165927	PP395724	ITS	Mortierella zonata	forest litter	pine forest	Poland	Masovian Voivodeship	52.2913	21.1655	22.08.2020
4LG2M1	WA0000165928	PP395725	ITS	Entomortierella sugadairana	forest litter	pine forest	Poland	Masovian Voivodeship	52.2913	21.1655	22.08.2020
4LG5M1	WA0000165930	PP395726	ITS	Podila verticillata-humilis clade	forest litter	pine forest	Poland	Masovian Voivodeship	52.2913	21.1655	22.08.2020
4LG6M1	WA0000165931	PP395727	ITS	Podila verticillata-humilis clade	forest litter	pine forest	Poland	Masovian Voivodeship	52.2913	21.1655	22.08.2020
4LG6M3	WA0000165932	PP395728	ITS	Linnemannia gamsii	forest litter	pine forest	Poland	Masovian Voivodeship	52.2913	21.1655	22.08.2020
4LG9M1	WA0000165935	PP395729	ITS	Mortierella zonata	forest litter	pine forest	Poland	Masovian Voivodeship	52.2913	21.1655	22.08.2020
4LG9M2	WA0000165936	PP395730	ITS	Podila verticillata-humilis clade	forest litter	pine forest	Poland	Masovian Voivodeship	52.2913	21.1655	22.08.2020
4LG9M3	WA0000165937	PP395731	ITS	Podila verticillata-humilis clade	forest litter	pine forest	Poland	Masovian Voivodeship	52.2913	21.1655	22.08.2020
4LP1M2	WA0000165943	PP395732	ITS	Entomortierella lignicola	mound surface of Formica polyctena	pine forest	Poland	Masovian Voivodeship	52.2913	21.1655	22.08.2020
4LP1MX	WA0000165944	PP395733	ITS	Linnemannia hyalina	mound surface of Formica polyctena	pine forest	Poland	Masovian Voivodeship	52.2913	21.1655	22.08.2020
4LP3M1	WA0000165945	PP395734	ITS	Entomortierella lignicola	mound surface of Formica polyctena	pine forest	Poland	Masovian Voivodeship	52.2913	21.1655	22.08.2020
4LP4M1	WA0000165946	PP395735	ITS	Entomortierella lignicola	mound surface of Formica polyctena	pine forest	Poland	Masovian Voivodeship	52.2913	21.1655	22.08.2020
4LP4M2	WA0000165947	PP395736	ITS	Linnemannia hyalina	mound surface of Formica polyctena	pine forest	Poland	Masovian Voivodeship	52.2913	21.1655	22.08.2020
4LP5M1	WA0000165948	PP395737	ITS	Entomortierella lignicola	mound surface of Formica polyctena	pine forest	Poland	Masovian Voivodeship	52.2913	21.1655	22.08.2020
4LP6M1	WA0000165949	PP395738	ITS	Entomortierella lignicola	mound surface of Formica polyctena	pine forest	Poland	Masovian Voivodeship	52.2913	21.1655	22.08.2020
4LP8M1	WA0000165950	PP395739	ITS	Linnemannia hyalina	mound surface of Formica polyctena	pine forest	Poland	Masovian Voivodeship	52.2913	21.1655	22.08.2020
4LP9M2	WA0000165951	PP395740	ITS	Linnemannia hyalina	mound surface of Formica polyctena	pine forest	Poland	Masovian Voivodeship	52.2913	21.1655	22.08.2020
4LS7M1	WA0000165952	PP395741	ITS	Entomortierella lignicola	mound interior of Formica polyctena	pine forest	Poland	Masovian Voivodeship	52.2913	21.1655	22.08.2020
4LS9M3	WA0000165953	PP395742	ITS	Entomortierella lignicola	mound interior of Formica polyctena	pine forest	Poland	Masovian Voivodeship	52.2913	21.1655	22.08.2020
J12.LG1	WA0000111302	PP395743	ITS	Mucor sp.	forest litter	pine forest	Poland	Masovian Voivodeship	-	-	22.08.2020
J23.1LS10	WA0000165983	PP395744	ITS	Umbelopsis isabellina	mound interior of Formica polyctena	pine forest	Poland	Masovian Voivodeship	52.1048	20.8745	22.08.2020
J23.LG10	WA0000111312	PP395745	ITS	Umbelopsis isabellina	forest litter	pine forest	Poland	Masovian Voivodeship	-	-	22.08.2020
J23.LP10	WA0000111313	PP395746	ITS	Umbelopsis isabellina	mound surface of Formica polyctena	pine forest	Poland	Masovian Voivodeship	-	-	22.08.2020
J26.LG10	WA0000111314	PP396689	LSU	Umbelopsis isabellina	forest litter	pine forest	Poland	Masovian Voivodeship	-	-	22.08.2020
J33.4LS	WA0000165982	PP395748	ITS	Gongronella butleri	mound interior of Formica polyctena	pine forest	Poland	Masovian Voivodeship	52.2913	21.1655	05.10.2020
J49.4LS	WA0000165999	PP395749	ITS	Umbelopsis vinacea	mound interior of Formica polyctena	pine forest	Poland	Masovian Voivodeship	52.2913	21.1655	22.08.2020
1JP5M2	-	PP395861	ITS	Umbelopsis isabellina	mound surface of Formica polyctena	pine forest	Poland	Masovian Voivodeship	52.1048	20.8745	05.10.2020
1LG9M1	-	PP395862	ITS	Linnemannia hyalina	forest litter	pine forest	Poland	Masovian Voivodeship	52.1048	20.8745	22.08.2020
2JS1M1	-	PP395863	ITS	Entomortierella lignicola	mound interior of Formica polyctena	pine forest	Poland	Masovian Voivodeship	52.3576	20.9635	05.10.2020
3LP11U1	-	PP395864	ITS	Umbelopsis vinacea	mound surface of Formica polyctena	pine forest	Poland	Masovian Voivodeship	51.9856	20.9008	22.08.2020
4LG8U1	-	PP395865	ITS	Umbelopsis isabellina	forest litter	pine forest	Poland	Masovian Voivodeship	52.2913	21.1655	22.08.2020
1JS1M1	WA0000111271	PP395868	ITS	Entomortierella lignicola	mound interior of Formica polyctena	pine forest	Poland	Masovian Voivodeship	52.1048	20.8745	05.10.2020
1JS3M1	WA0000111274	PP395869	ITS	Entomortierella lignicola	mound interior of Formica polyctena	pine forest	Poland	Masovian Voivodeship	52.1048	20.8745	05.10.2020
1JS5M1	WA0000111275	PP395870	ITS	Mortierella gemmifera	mound interior of Formica polyctena	pine forest	Poland	Masovian Voivodeship	52.1048	20.8745	05.10.2020
1LS4M1	WA0000111284	PP395871	ITS	Entomortierella lignicola	mound interior of Formica polyctena	pine forest	Poland	Masovian Voivodeship	52.1048	20.8745	22.08.2020
2JS10M1	WA0000165896	PP395872	ITS	Entomortierella lignicola	mound interior of Formica polyctena	pine forest	Poland	Masovian Voivodeship	52.3576	20.9635	05.10.2020
2LS7M2	WA0000165996	PP395873	ITS	Umbelopsis vinacea	mound interior of Formica polyctena	pine forest	Poland	Masovian Voivodeship	52.3576	20.9635	22.08.2020
3JS2M1	WA0000165908	PP395874	ITS	Entomortierella lignicola	mound interior of Formica polyctena	pine forest	Poland	Masovian Voivodeship	51.9856	20.9008	05.10.2020
3LG11M2	WA0000165915	PP395875	ITS	Entomortierella lignicola	forest litter	pine forest	Poland	Masovian Voivodeship	51.9856	20.9008	22.08.2020
3LG4M1	WA0000165912	PP395876	ITS	Podila verticillata-humilis clade	forest litter	pine forest	Poland	Masovian Voivodeship	51.9856	20.9008	22.08.2020
3LP12M1	WA0000165921	PP395877	ITS	Podila verticillata-humilis clade	mound surface of Formica polyctena	pine forest	Poland	Masovian Voivodeship	51.9856	20.9008	22.08.2020
3LP5M1	WA0000165919	PP395878	ITS	Mortierella zonata	mound surface of Formica polyctena	pine forest	Poland	Masovian Voivodeship	51.9856	20.9008	22.08.2020
4LG7M1	WA0000165933	PP395879	ITS	Podila verticillata-humilis clade	forest litter	pine forest	Poland	Masovian Voivodeship	52.2913	21.1655	22.08.2020
4LG7M2	WA0000165934	PP395880	ITS	Mortierella zonata	forest litter	pine forest	Poland	Masovian Voivodeship	52.2913	21.1655	22.08.2020
J49.4LP	WA0000165998	PP395881	ITS	Umbelopsis vinacea	mound surface of Formica polyctena	pine forest	Poland	Masovian Voivodeship	52.2913	21.1655	22.08.2020
2JP5M2	WA0000165955	PP396659	LSU	Umbelopsis vinacea	mound surface of Formica polyctena	pine forest	Poland	Masovian Voivodeship	52.3576	20.9635	05.10.2020
2JP9M1	WA0000165956	PP396660	LSU	Umbelopsis vinacea	mound surface of Formica polyctena	pine forest	Poland	Masovian Voivodeship	52.3576	20.9635	05.10.2020
2JS4M1	WA0000165957	PP396661	LSU	Umbelopsis vinacea	mound interior of Formica polyctena	pine forest	Poland	Masovian Voivodeship	52.3576	20.9635	05.10.2020
2JS7M1	WA0000165958	PP396662	LSU	Umbelopsis vinacea	mound interior of Formica polyctena	pine forest	Poland	Masovian Voivodeship	52.3576	20.9635	05.10.2020
2LG9M1	WA0000165959	PP396663	LSU	Umbelopsis vinacea	forest litter	pine forest	Poland	Masovian Voivodeship	52.3576	20.9635	22.08.2020
2LP6M1	WA0000165960	PP396664	LSU	Umbelopsis vinacea	mound surface of Formica polyctena	pine forest	Poland	Masovian Voivodeship	52.3576	20.9635	22.08.2020
3JG3M1	WA0000165903	PP396665	LSU	Podila verticillata-humilis clade	forest litter	pine forest	Poland	Masovian Voivodeship	51.9856	20.9008	05.10.2020
4JP11U1	WA0000165967	PP396666	LSU	Umbelopsis vinacea	mound surface of Formica polyctena	pine forest	Poland	Masovian Voivodeship	52.2913	21.1655	05.10.2020
4JP2U2	WA0000165964	PP396667	LSU	Umbelopsis vinacea	mound surface of Formica polyctena	pine forest	Poland	Masovian Voivodeship	52.2913	21.1655	05.10.2020
4JP5U1	WA0000165965	PP396668	LSU	Umbelopsis vinacea	mound surface of Formica polyctena	pine forest	Poland	Masovian Voivodeship	52.2913	21.1655	05.10.2020
4JS6U1	WA0000165968	PP396669	LSU	Umbelopsis vinacea	mound interior of Formica polyctena	pine forest	Poland	Masovian Voivodeship	52.2913	21.1655	05.10.2020
J12.4LP	WA0000165969	PP396670	LSU	Mucor sp.	mound surface of Formica polyctena	pine forest	Poland	Masovian Voivodeship	52.2913	21.1655	22.08.2020
J13.G	WA0000165971	PP396671	LSU	Mucor strictus	forest litter	pine forest	Poland	Masovian Voivodeship	-	-	2020
J13.LP3	WA0000111303	PP396672	LSU	Mucor strictus	mound surface of Formica polyctena	pine forest	Poland	Masovian Voivodeship	-	-	22.08.2020
J13.1JS	WA0000165970	PP396673	LSU	Mucor strictus	mound interior of Formica polyctena	pine forest	Poland	Masovian Voivodeship	52.1048	20.8745	05.10.2020
J14.LG2	WA0000111304	PP396674	LSU	Absidia coerulea	forest litter	pine forest	Poland	Masovian Voivodeship	-	-	22.08.2020
J14.LP2	WA0000111305	PP396675	LSU	Absidia coerulea	mound surface of Formica polyctena	pine forest	Poland	Masovian Voivodeship	-	-	22.08.2020
J14.1JS	WA0000165974	PP396676	LSU	Absidia coerulea	mound interior of Formica polyctena	pine forest	Poland	Masovian Voivodeship	52.1048	20.8745	05.10.2020
J15.3JS	WA0000165989	PP396677	LSU	Umbelopsis curvata	mound interior of Formica polyctena	pine forest	Poland	Masovian Voivodeship	51.9856	20.9008	05.10.2020
J15.JP2	WA0000111307	PP396678	LSU	Umbelopsis curvata	mound surface of Formica polyctena	pine forest	Poland	Masovian Voivodeship	-	-	05.10.2020
J15.LG1	WA0000111306	PP396679	LSU	Umbelopsis curvata	forest litter	pine forest	Poland	Masovian Voivodeship	-	-	22.08.2020
J17.LS4	WA0000111309	PP396680	LSU	Absidia cylindrospora clade	mound interior of Formica polyctena	pine forest	Poland	Masovian Voivodeship	-	-	22.08.2020
J2.JS2	WA0000111299	PP396681	LSU	Umbelopsis isabellina	mound interior of Formica polyctena	pine forest	Poland	Masovian Voivodeship	-	-	05.10.2020
J2.LG5	WA0000111300	PP396682	LSU	Umbelopsis isabellina	forest litter	pine forest	Poland	Masovian Voivodeship	-	-	22.08.2020
J2.LP1	WA0000111301	PP396683	LSU	Umbelopsis isabellina	mound surface of Formica polyctena	pine forest	Poland	Masovian Voivodeship	-	-	22.08.2020
J22.1LG6	WA0000165993	PP396684	LSU	Umbelopsis isabellina	forest litter	pine forest	Poland	Masovian Voivodeship	52.1048	20.8745	22.08.2020
J22.JS3	WA0000111311	PP396685	LSU	Umbelopsis isabellina	mound interior of Formica polyctena	pine forest	Poland	Masovian Voivodeship	-	-	05.10.2020
J22.LP4	WA0000111310	PP396686	LSU	Umbelopsis isabellina	mound surface of Formica polyctena	pine forest	Poland	Masovian Voivodeship	-	-	22.08.2020
J26.1JP	WA0000165984	PP396687	LSU	Umbelopsis isabellina	mound surface of Formica polyctena	pine forest	Poland	Masovian Voivodeship	52.1048	20.8745	05.10.2020
J26.3JS	WA0000165985	PP396688	LSU	Umbelopsis isabellina	mound interior of Formica polyctena	pine forest	Poland	Masovian Voivodeship	51.9856	20.9008	05.10.2020
J35.4LP	WA0000165977	PP396690	LSU	Absidia cylindrospora clade	mound surface of Formica polyctena	pine forest	Poland	Masovian Voivodeship	52.2913	21.1655	22.08.2020
J35.4LS	WA0000165978	PP396691	LSU	Absidia cylindrospora clade	mound interior of Formica polyctena	pine forest	Poland	Masovian Voivodeship	52.2913	21.1655	22.08.2020
J37.LG1	WA0000111318	PP396692	LSU	Mucor plumbeus	forest litter	pine forest	Poland	Masovian Voivodeship	-	-	22.08.2020
J37.4LP	WA0000165973	PP396693	LSU	Mucor plumbeus	mound surface of Formica polyctena	pine forest	Poland	Masovian Voivodeship	52.2913	21.1655	22.08.2020
J39.JG5	WA0000111320	PP396694	LSU	Mucor strictus	forest litter	pine forest	Poland	Masovian Voivodeship	-	-	05.10.2020
J39.JS4	WA0000111319	PP396695	LSU	Mucor strictus	mound interior of Formica polyctena	pine forest	Poland	Masovian Voivodeship	-	-	05.10.2020
J39.P	WA0000165972	PP396696	LSU	Mucor strictus	mound surface of Formica polyctena	pine forest	Poland	Masovian Voivodeship	-	-	2020
J41.G	WA0000165979	PP396697	LSU	Absidia glauca	forest litter	pine forest	Poland	Masovian Voivodeship	-	-	2020
J41.4LS	WA0000165981	PP396698	LSU	Absidia glauca	mound interior of Formica polyctena	pine forest	Poland	Masovian Voivodeship	52.2913	21.1655	22.08.2020
J45.3LS	WA0000165988	PP396699	LSU	Umbelopsis isabellina	mound interior of Formica polyctena	pine forest	Poland	Masovian Voivodeship	51.9856	20.9008	22.08.2020
J45.4LG8	WA0000165986	PP396700	LSU	Umbelopsis isabellina	forest litter	pine forest	Poland	Masovian Voivodeship	52.2913	21.1655	22.08.2020
J49.4JP	WA0000165997	PP396701	LSU	Umbelopsis vinacea	mound surface of Formica polyctena	pine forest	Poland	Masovian Voivodeship	52.2913	21.1655	05.10.2020
1JS1M5	-	PP396703	LSU	Entomortierella lignicola	mound interior of Formica polyctena	pine forest	Poland	Masovian Voivodeship	52.1048	20.8745	05.10.2020
1LG5M1	-	PP396704	LSU	Linnemannia sp.	forest litter	pine forest	Poland	Masovian Voivodeship	52.1048	20.8745	22.08.2020
2LG8M1	WA0000165995	PP397031	LSU	Umbelopsis vinacea	forest litter	pine forest	Poland	Masovian Voivodeship	52.3576	20.9635	22.08.2020
3LP3M1	WA0000165916	PP397032	LSU	Podila verticillata-humilis clade	mound surface of Formica polyctena	pine forest	Poland	Masovian Voivodeship	51.9856	20.9008	22.08.2020
3LP6M1	WA0000165920	PP397033	LSU	Entomortierella lignicola	mound surface of Formica polyctena	pine forest	Poland	Masovian Voivodeship	51.9856	20.9008	22.08.2020
J17.4LP	WA0000165975	PP397034	LSU	Absidia cylindrospora clade	mound surface of Formica polyctena	pine forest	Poland	Masovian Voivodeship	52.2913	21.1655	22.08.2020
J17.LG2	WA0000111308	PP397035	LSU	Absidia cylindrospora clade	forest litter	pine forest	Poland	Masovian Voivodeship	-	-	22.08.2020
J31.3JP	WA0000165990	PP397036	LSU	Umbelopsis angularis	mound surface of Formica polyctena	pine forest	Poland	Masovian Voivodeship	51.9856	20.9008	05.10.2020
J31.3JS	WA0000165991	PP397037	LSU	Umbelopsis angularis	mound interior of Formica polyctena	pine forest	Poland	Masovian Voivodeship	51.9856	20.9008	05.10.2020
J31.4LS	WA0000165992	PP397038	LSU	Umbelopsis angularis	mound interior of Formica polyctena	pine forest	Poland	Masovian Voivodeship	52.2913	21.1655	22.08.2020
J35.1JG	WA0000165976	PP397039	LSU	Absidia cylindrospora clade	forest litter	pine forest	Poland	Masovian Voivodeship	52.1048	20.8745	05.10.2020
J41.4JP	WA0000165980	PP397040	LSU	Absidia glauca	mound surface of Formica polyctena	pine forest	Poland	Masovian Voivodeship	52.2913	21.1655	05.10.2020
J45.3JP	WA0000165987	PP397041	LSU	Umbelopsis isabellina	mound surface of Formica polyctena	pine forest	Poland	Masovian Voivodeship	51.9856	20.9008	05.10.2020
