# Supplementary material for: Ant's Nest as a microenvironment: Distinct Mucoromycota (Fungi) community of the red wood ants' (Formica polyctena) mounds
Source: Ecol Evol. 2024 Oct 9;14(10):e70333. doi: 10.1002/ece3.70333 (PMC11461907; doi:10.1002/ece3.70333)
Supplement: Supplementary file 4 — Table D. Raw Data. [file ECE3-14-e70333-s002.xlsx]

## Sheet: Table C_Raw Data
Sample	Site	Substrate	Season	A_coerulea	A_cylindrospora clade	A_glauca	E_lignicola	E_sugadairana	G_butleri	Gryganskiella_sp.1	L_amoeboidaea	L_gamsii	L_hyalina	Linnemannia_sp.	M_alpina	M_gemmifera	M_plumbeus	M_pulchella	M_rishikesha	M_strictus	M_zonata	Mortierellacae_sp.1	Mucor_sp.	P_verticillata-humilis clade	U_angularis	U_curvata	U_isabellina	U_vinacea	Umbelopsis_sp.
1JG	1	forest litter	autumn	1	1	0	0	0	0	0	0	0	0	0	0	0	0	0	0	0	0	0	0	0	0	1	7	0	2
1JP	1	moud surface	autumn	3	0	0	2	0	0	0	0	0	0	0	0	0	0	0	0	1	0	0	0	0	0	7	26	0	0
1JS	1	moud interior	autumn	5	29	0	7	0	5	0	0	1	0	0	0	1	0	0	0	1	0	0	0	0	0	3	36	0	4
1LG	1	forest litter	summer	6	0	0	0	0	0	0	0	0	1	1	0	0	0	0	0	8	0	1	3	1	0	27	42	0	12
1LP	1	moud surface	summer	2	1	0	4	0	0	0	0	0	2	0	0	0	0	0	0	2	0	0	0	0	0	4	20	0	5
1LS	1	moud interior	summer	0	30	0	2	0	0	0	0	0	0	0	0	0	0	0	0	0	0	0	0	0	0	0	2	0	0
2JG	2	forest litter	autumn	8	6	0	0	0	0	0	0	0	0	0	1	0	0	0	1	0	0	0	0	1	0	7	16	0	0
2JP	2	moud surface	autumn	1	1	0	1	0	0	0	0	0	0	0	0	0	0	0	0	1	0	0	0	0	0	1	19	2	2
2JS	2	moud interior	autumn	2	11	1	5	0	0	0	0	0	0	0	0	0	0	0	0	2	0	0	0	0	1	0	19	2	2
2LG	2	forest litter	summer	12	1	1	0	0	0	0	0	1	0	0	0	0	2	0	2	2	0	0	4	0	6	20	66	2	2
2LP	2	moud surface	summer	1	3	0	3	0	0	0	0	0	0	0	0	0	1	0	0	2	1	0	2	0	3	2	17	1	1
2LS	2	moud interior	summer	1	13	0	3	0	0	0	1	0	1	0	0	0	0	0	0	0	0	0	0	0	6	0	13	4	4
3JG	3	forest litter	autumn	0	0	0	0	0	0	0	0	0	0	0	0	0	0	0	0	0	0	0	0	1	0	1	24	0	4
3JP	3	moud surface	autumn	0	0	0	3	0	0	0	0	0	0	0	0	0	0	0	0	0	0	0	0	0	2	6	23	0	1
3JS	3	moud interior	autumn	1	0	0	3	0	0	0	0	0	0	0	0	0	0	0	0	0	0	0	0	0	5	6	28	0	1
3LG	3	forest litter	summer	5	0	0	1	0	0	0	0	0	0	0	0	0	0	1	0	1	0	0	5	4	1	7	28	0	13
3LP	3	moud surface	summer	0	0	0	2	0	0	0	0	0	0	0	0	0	0	0	0	0	1	0	0	3	1	1	6	1	2
3LS	3	moud interior	summer	2	0	0	2	0	0	0	0	0	0	0	0	0	0	0	0	1	0	0	0	0	1	2	14	0	4
4JG	4	forest litter	autumn	2	1	0	0	0	0	0	0	0	0	0	0	0	0	0	0	0	0	0	0	0	0	1	6	1	1
4JP	4	moud surface	autumn	0	1	1	2	0	0	0	0	0	0	0	0	0	0	0	0	1	0	0	0	0	5	1	43	5	5
4JS	4	moud interior	autumn	4	6	0	0	0	1	0	0	0	0	0	0	0	0	0	0	0	0	0	0	0	4	6	37	2	7
4LG	4	forest litter	summer	6	3	0	0	1	0	1	0	1	0	0	0	0	0	0	0	0	4	0	4	8	0	13	56	1	8
4LP	4	moud surface	summer	10	4	1	5	0	0	0	0	0	4	0	0	0	2	0	0	2	0	0	4	0	4	8	73	2	18
4LS	4	moud interior	summer	4	9	1	2	0	0	0	0	0	0	0	0	0	1	0	0	0	0	0	0	0	9	4	26	0	5
